# Supplementary material for: Chemical Components of Dufour’s and Venom Glands in Camponotus japonicus (Hymenoptera, Formicidae)
Source: Insects. 2023 Jul 24;14(7):664. doi: 10.3390/insects14070664 (PMC10380308; doi:10.3390/insects14070664)
Supplement: Supplementary file 1 [file insects-14-00664-s001.zip]

Archive with 2 entries (2 files):
- insects-2507564-Figures.pdf
- insects-2507564-Table S1.pdf
